# Supplementary material for: Alcohol Metabolism Enriches Squamous Cell Carcinoma Cancer Stem Cells That Survive Oxidative Stress via Autophagy
Source: Biomolecules. 2021 Oct 7;11(10):1479. doi: 10.3390/biom11101479 (PMC8533166; doi:10.3390/biom11101479)
Supplement: Supplementary file 1 [file biomolecules-11-01479-s001.zip]

Archive with 1 entries (1 files):
- biomolecules-1280071-supplementary.pdf
